# Supplementary material for: Dissociation of the Hepatic and Pulmonary Axes in Alpha-1 Antitrypsin Deficiency: Independent Trajectories of Organ-Specific Disease
Source: Biomolecules. 2026 Jun 24;16(7):940. doi: 10.3390/biom16070940 (PMC13407244; doi:10.3390/biom16070940)
Supplement: Supplementary file 1 [file biomolecules-16-00940-s001.zip]

Archive with 1 entries (1 files):
- biomolecules-4322088-supplementary.pdf
